# Supplementary material for: Discovering Common miRNA Signatures Underlying Female-Specific Cancers via a Machine Learning Approach Driven by the Cancer Hallmark ERBB
Source: Biomedicines. 2022 Jun 2;10(6):1306. doi: 10.3390/biomedicines10061306 (PMC9219956; doi:10.3390/biomedicines10061306)
Supplement: Supplementary file 1 [file biomedicines-10-01306-s001.zip]

Archive with 1 entries (1 files):
- biomedicines-1705497-supplementary.pdf
